# Supplementary material for: The LARK RNA-Binding Protein Selectively Regulates the Circadian Eclosion Rhythm by Controlling E74 Protein Expression
Source: PLoS One. 2007 Oct 31;2(10):e1107. doi: 10.1371/journal.pone.0001107 (PMC2040218; doi:10.1371/journal.pone.0001107)
Supplement: Table S1 — (0.04 MB XLS) [file pone.0001107.s001.xls]

## Sheet: expt13
FlyBase_ID	Symbol	Expt1_AffyID	Expt1_Signal Log Ratio	Expt2_AffyID	Expt2_Signal Log Ratio
FBgn0024921	Trn	151634_at	8.1	151634_at	5.3
FBgn0052647	CG15723	144963_at	4.5	144963_at	2.7
FBgn0027885	Aac11	153667_at	4.3	153667_at	1.5
FBgn0035720	CG10077	151598_at	4.1	151598_at	1.5
FBgn0030090	CG12664	144730_at	4.1	144730_at	1.7
FBgn0000253	Cam	153465_at	3.7	153465_at	1.7
FBgn0004625	norpA			142250_at	2.3
FBgn0004625	norpA	151504_i_at	3.7	151504_i_at	2
FBgn0004625	norpA	151505_s_at	2.8	151505_s_at	1.6
FBgn0001122	G-oalpha47A	151572_r_at	3.7	142441_at	1.2
FBgn0001122	G-oalpha47A			151572_r_at	1.5
FBgn0052264	CG10860	152829_at	3.5	152829_at	1.8
FBgn0038641	CG7708	151892_at	3.4	151892_at	2.1
FBgn0028704	Nckx30C	151600_at	3.4	151600_at	1.7
FBgn0003423	slgA	151627_s_at	3.4	151627_s_at	2
FBgn0000064	Ald	154814_at	3.4	154814_at	2.8
FBgn0004907	14-3-3zeta	153924_at	3.4	153924_at	2.9
FBgn0013334	Sap47	154773_at	3.2	154773_at	2.6
FBgn0035495	CG14989	152055_at	3.2	152055_at	1.8
FBgn0014011	Rac2	153313_at	3.1	153313_at	2.1
FBgn0039647	CG14510	152403_at	3.1	152403_at	2.6
FBgn0021800	CG3920	152038_at	3	152038_at	1.4
FBgn0000303	Cha	151604_s_at	2.9	151604_s_at	1.9
FBgn0000547	CG15424	151631_at	2.9	151631_at	1.9
FBgn0004244	Rdl	152254_at	2.8	152254_at	1.1
FBgn0010415	Sdc	153619_at	2.8	153619_at	1.5
FBgn0039358	CG5028	150603_at	2.7	150603_at	2.8
FBgn0020611	Vha44	153422_at	2.7	153422_at	1.4
FBgn0015774	NetB	151503_at	2.7	151503_at	2.7
FBgn0002921	Atpalpha	151602_at	2.7	151602_at	1.5
FBgn0003498	CG16901	142452_at	2.7	142452_at	1.4
FBgn0053100	CG10716	142907_at	2.7	142907_at	1.2
FBgn0026160	CG7958	153892_at	2.6	153892_at	1.9
FBgn0010110	EG:133E12.4	141751_at	2.5	141751_at	1.3
FBgn0011481	CG7187	153346_at	2.5	153346_at	1.4
FBgn0051363	CG17238	154007_at	2.5	154007_at	1.7
FBgn0040587	CG17618	151075_at	2.5	151075_at	1.2
FBgn0011661	Moe	141790_at	2.4	141790_at	1.6
FBgn0027291	CG12233	145370_at	2.4	145370_at	1.5
FBgn0029761	CG10706	151534_at	2.4	151534_at	1.4
FBgn0024753	Flo-2	141445_at	2.4	141445_at	2.5
FBgn0031759	CG9088	154899_at	2.4	154899_at	1.2
FBgn0028480	BcDNA:GH12326	152431_at	2.4	152431_at	1.1
FBgn0029896	CG3168	144613_at	2.3	144613_at	2.3
FBgn0001186	CG3001	144761_at	2.3	144761_at	2.1
FBgn0027542	BcDNA:GH11973	152405_at	2.3	152405_at	1.8
FBgn0037615	CG11760	142612_at	2.3	142612_at	1.5
FBgn0017549	Ric	143893_at	2.2	143893_at	2.3
FBgn0031294	CG4355	153019_at	2.2	153019_at	1
FBgn0036773	CG13698	152772_at	2.2	152772_at	1.4
FBgn0037636	CG9821	141289_at	2.2	141289_at	1.3
FBgn0000479	dnc	152476_at	2.1	152476_at	2
FBgn0030897	CG5744	145279_at	2.1	145279_at	1.6
FBgn0041094	CG7590	154125_at	2	154125_at	2.7
FBgn0040896	CG14775	153032_at	2	153032_at	1
FBgn0029687	CG5014	154517_at	1.9	154517_at	1.8
FBgn0010488	CG3845	152430_at	1.8	152430_at	1.7
FBgn0030981	CG14191	145342_r_at	1.8	145342_r_at	1.5
FBgn0051992	CG9905	141278_at	1.8	141278_at	1.2
FBgn0026578	CG7832	153767_at	1.7	153767_at	1.9
FBgn0039381	CG17370	150622_s_at	1.7	150622_s_at	1
FBgn0026250	eIF1A	150126_at	1.6	150126_at	1.2
FBgn0031453	CG9894	145664_at	1.6	145664_at	1.3
FBgn0033791	CG3915	151565_at	1.5	151565_at	1.2
FBgn0000986	Fs(2)Ket	151755_at	1.5	151755_at	3.3
FBgn0036043	CG8177	141549_at	1.4	141549_at	2.4
FBgn0037686	CG9354	149554_at	1.4	149554_at	1.7
FBgn0052714	CG1521	144706_at	1.4	144706_at	3.5
FBgn0019890	CG8954	154083_at	1.3	154083_at	1.2
FBgn0053528	CG6119	152678_at	1.3	152678_at	1.4
FBgn0015380	drl	154716_at	1.3	154716_at	1.3
FBgn0024963	GluClalpha	144038_at	1.2	144038_at	2.2
FBgn0008654	Su(z)2	143577_at	1.2	143577_at	1.5
FBgn0027581	BcDNA:GH06193	152052_at	1.2	152052_at	1.4
FBgn0039843	CG15567	150941_f_at	1.2	150941_f_at	1
FBgn0053516	CG15381	151193_f_at	1.1	151193_f_at	1
FBgn0040335	CG10260	144414_at	1.1	144414_at	1
FBgn0035882	CG13666	148396_f_at	1.1	148396_f_at	1
FBgn0020497	emb	151467_at	1	151467_at	1.5
FBgn0038947	sar1	154858_at	1	154858_at	1.4
FBgn0036642	CG4169	148901_at	1	148901_at	1.1
FBgn0031057	CG14224	151703_at	1	151703_at	1.1
FBgn0036534	CG6169	153180_at	5.5
FBgn0000567	Eip74EF	151727_s_at	5.3
FBgn0026370	SRPK	151757_s_at	5.1
FBgn0000242	Bx	153199_at	4.8
FBgn0036078	Or67c	148516_at	4.6
FBgn0000028	acj6	142259_at	4.4
FBgn0033789	CG13324	147128_r_at	3.9
FBgn0010460	bun	152525_at	3.8
FBgn0011253	gish	154428_at	3.7
FBgn0001404	egh	151468_s_at	3.3
FBgn0039584	beat-VI	150775_at	3.2
FBgn0035397	CG11486	153822_at	3.2
FBgn0013343	Syx1A	155041_at	3.2
FBgn0035675	CG6610	148261_at	3
FBgn0003520	stau	151638_s_at	3
FBgn0004575	Syn	143485_at	2.9
FBgn0051140	CG31140	151514_at	2.7
FBgn0017581	Lk6	151687_s_at	2.7
FBgn0038975	Nrx-1	141348_at	2.7
FBgn0026375	RhoGAPp190	154944_at	2.6
FBgn0004636	R	142363_at	2.5
FBgn0032946	nrv3	146586_at	2.4
FBgn0033375	CG8078	146864_at	2.4
FBgn0005630	lola	143561_at	2.3
FBgn0052479	CG32479	151677_at	2.3
FBgn0030520	CG10990	145031_at	2.2
FBgn0016693	Past1	143878_at	2.1
FBgn0004580	Cbp53E	152384_at	2.1
FBgn0015778	rin	154561_at	2.1
FBgn0000635	Fas2	151528_at	2
FBgn0000635	Fas2	142330_at	1.8
FBgn0030183	CG15309	152303_at	2
FBgn0052700	CG32700	152787_at	2
FBgn0014184	Oda	153028_at	2
FBgn0004868	Gdi	141214_at	2
FBgn0040222	fne	144973_at	1.9
FBgn0052062	CG32062	153863_at	1.9
FBgn0000711	flw	143162_at	1.8
FBgn0003392	shi	154032_at	1.8
FBgn0031016	kek5	145366_at	1.7
FBgn0020303	fok	146532_at	1.7
FBgn0029997	CG2258	154749_at	1.7
FBgn0029663	CG10804	144443_at	1.6
FBgn0001105	Gbeta13F	154331_at	1.6
FBgn0039122	CG10192	141569_at	1.6
FBgn0053171	CG33171	152576_at	1.5
FBgn0036319	Ent3	152639_at	1.5
FBgn0051203	CG31203	152802_at	1.5
FBgn0036451	CG9425	154668_at	1.5
FBgn0003380	Sh	145271_at	1.4
FBgn0003093	Pkc98E	151525_at	1.4
FBgn0026147	CG16833	152260_at	1.4
FBgn0052103	CG32103	152957_at	1.4
FBgn0033424	CG1884	141686_at	1.4
FBgn0025800	Smox	144094_at	1.2
FBgn0026170	smt3	153611_at	1.2
FBgn0028743	CG5036	154885_at	1.2
FBgn0032190	CG5739	142596_at	1.1
FBgn0029711	Usf	144479_at	1.1
FBgn0032518	RpL24	146336_at	1.1
FBgn0040748	CG13943	151224_f_at	1.1
FBgn0040767	CG13233	151241_f_at	1.1
FBgn0036379	bru-3	154590_at	1.1
FBgn0011817	nmo	154754_at	1.1
FBgn0026076	UBL3	144114_at	1
FBgn0010715	Atg1	153938_at	1
FBgn0035049	Mmp1			141372_at	4.8
FBgn0032035	CG13393			153897_at	4.5
FBgn0005775	Con			155102_at	4.3
FBgn0002413	dco			151576_s_at	4.1
FBgn0036667	CG9669			154559_at	3.7
FBgn0000575	emc			142491_at	3.6
FBgn0036659	CG9701			149502_at	3.6
FBgn0036316	CG10960			151584_r_at	3.3
FBgn0036494	Toll-6			152333_at	3
FBgn0003165	pum			142393_at	3
FBgn0000568	Eip75B			143315_at	2.7
FBgn0020224	Cbl			153082_at	2.6
FBgn0002968	Nrg			151642_at	2.5
FBgn0030130	CG12139			151557_i_at	2.5
FBgn0003244	rg			148403_at	2.4
FBgn0052672	Atg8a			141542_at	2.4
FBgn0037804	CG11870			154099_at	2.2
FBgn0015400	kek2			154336_at	2.1
FBgn0000084	AnnX			152630_at	2.1
FBgn0040260	Ugt36Bc			152589_at	2
FBgn0029123	SoxN			153528_at	1.9
FBgn0033764	CG8776			153850_at	1.9
FBgn0030304	Cyp4g15			144024_at	1.9
FBgn0000257	car			152473_at	1.8
FBgn0034136	DAT			153442_at	1.8
FBgn0035538	CG18314			151624_s_at	1.8
FBgn0034158	CG5522			148566_at	1.8
FBgn0031030	Tao-1			143806_at	1.7
FBgn0015806	S6k			146379_at	1.7
FBgn0051660	CG31660			147316_at	1.6
FBgn0029878	Pat1			153995_at	1.6
FBgn0030480	Tim9a			154034_at	1.6
FBgn0003435	sm			146029_at	1.5
FBgn0038100	Paip2			148918_at	1.5
FBgn0000183	BicD			153641_at	1.5
FBgn0015954	kuz			151921_at	1.5
FBgn0037137	Nopp140			151713_at	1.5
FBgn0037590	Or85b			152337_at	1.5
FBgn0001203	Hk			143310_at	1.5
FBgn0024734	PRL-1			146268_at	1.5
FBgn0003134	Pp1alpha-96A			144757_at	1.5
FBgn0003517	sta			147882_at	1.4
FBgn0032404	CG5317			145005_at	1.4
FBgn0037344	CG2926			155091_at	1.4
FBgn0004177	mts			152658_at	1.3
FBgn0000412	D1			154285_at	1.3
FBgn0037813	CG17100			145787_at	1.3
FBgn0035938	orb2			151636_at	1.3
FBgn0000570	elav			148582_r_at	1.3
FBgn0035772	Sh3beta			151622_at	1.3
FBgn0019664	pan			153366_at	1.2
FBgn0010905	Spn			153197_at	1.2
FBgn0036689	CG7730			143848_at	1.2
FBgn0029899	CG14438			143369_at	1.2
FBgn0039026	CG7029			154632_at	1.2
FBgn0035542	CG11347			153392_at	1.2
FBgn0064121	CG33692			152922_at	1.1
FBgn0036149	CG18490			152519_at	1.1
FBgn0037442	CG10277			144958_at	1.1
FBgn0030132	CG12067			146868_at	1.1
FBgn0015766	Msr-110			152212_at	1.1
FBgn0036172	Mob1			141777_at	1.1
FBgn0037582	CG7331			153703_at	1
FBgn0042174	CG18854			141360_at	1
FBgn0030416	CG12719			153560_at	1
FBgn0028955	CG8788			153819_at	1
FBgn0038388	CG4287			154353_at	1
FBgn0033073	bin3			154667_at	1
FBgn0043070	MESK2			151859_at	1
FBgn0029708	CG3556			152686_at	1
FBgn0033872	CG6329			153388_at	1
FBgn0034504	CG8929			141614_at	1
